# Supplementary material for: High-Resolution Structure and Internal Mobility of a Plant 40S Ribosomal Subunit
Source: Int J Mol Sci. 2023 Dec 14;24(24):17453. doi: 10.3390/ijms242417453 (PMC10743738; doi:10.3390/ijms242417453)
Supplement: Supplementary file 1 [file ijms-24-17453-s001.zip]

Archive with 2 entries (2 files):
- Kravchenko_et_al_SupplementaryTableS2.xlsx
- Kravchenko_et_al_SupplementaryMatherials.pdf
